# Supplementary material for: Characterization of azithromycin-resistant Shigella flexneri serotype 2a isolates using whole genome sequencing in Ontario from 2016 to 2018
Source: Microbiol Spectr. 2024 Sep 9;12(10):e00706-24. doi: 10.1128/spectrum.00706-24 (PMC11448384; doi:10.1128/spectrum.00706-24)
Supplement: TABLE S1 — Characteristics of the Shigella flexneri 2a isolates in Ontario 2016-2018. [file spectrum.00706-24-s0002.xlsx]

## Sheet: Sheet1
Supplementary Table S1: Characteristics of Shigella flexneri serotype 2a isolates recovered during 2016-2018 in Ontario and included in this study.
Sample ID	WGS PHL	SRA-accession#	Travel	Travel_region	AZM_MIC	CIP_MIC	SXT_MIC	CRO_MIC	aadA	blaOXA	blaTEM	cat	dfrA	erm(B)	mph(A)	sul1	sul2	tet(A)	tet(B)	GyrA_S83L	GyrA_D87	parC_S80I	Year	AgeRange	stx	pmrB	mef gene
18-00PHL-SF1	A-10054	SRR27734439	Travel - Intl	INDIA	S	R	R	S	aadA1-5	blaOXA-30_1	-	catA1	dfrA1_1	-	-	-	sul2_9	-	tet(B)_4	S83L:1545	D87N	S80I	2018	0-4
18-00PHL-SF2	A-10055	SRR27734438			S	S	S	S	-	-	-	-	-	-	-	-	-	-	-	0	0	0	2018	>60
18-00PHL-SF3	A-10056	SRR27734427			R	R	R	S	aadA5	-	blaTEM-1_1	-	dfrA17	erm(B)_1	mph(A)_1	sul1_11	-	-	-	S83L:1545	D87N	S80I	2018	>60
18-00PHL-SF4	A-10382	SRR27734416			R	R	R	S	aadA5	-	blaTEM-1_1	-	dfrA17	erm(B)_1	mph(A)_1	sul1_11	-	-	-	S83L:1545	D87N	S80I	2018	20-59
18-00PHL-SF5	A-4278	SRR27734405			R	S	R	S	aadA5	blaOXA-30_1	blaTEM-1_1	catA1	dfrA17	erm(B)_1	mph(A)_1	sul1_11	-	-	tet(B)_4	0	0	0	2018	20-59
18-00PHL-SF6	A-4279	SRR27734394	Travel - Intl	MEXICO	S	R	S	S	aadA1-5	blaOXA-30_1	-	catA1	dfrA1_1	-	-	-	-	-	tet(B)_4	S83L:1545	D87N	S80I	2018	20-59
18-00PHL-SF7	A-4411	SRR27734383	Travel - Intl	CHINA	R	R	R	S	aadA1-5	blaOXA-30_1	-	catA1	dfrA12	-	mph(A)_1	sul1_11	-	tet(A)_4	tet(B)_4	S83L:1545	D87N	S80I	2018	20-59
18-00PHL-SF8	A-4541	SRR27734372	Travel - Intl	PHILIPPINES	S	S	S	S	aadA1-5	blaOXA-30_1	-	catA1	dfrA1_1	-	-	-	-	-	tet(B)_4	0	0	0	2018	>60
18-00PHL-SF9	A-5182	SRR27734362			R	S	R	S	aadA5	blaOXA-30_1	blaTEM-1_1	catA1	dfrA17	erm(B)_1	mph(A)_1	sul1_11	-	-	tet(B)_4	0	0	0	2018	20-59
18-00PHL-SF10	A-5718	SRR27734361			S	S	R	S	-	-	blaTEM-1_1	-	dfrA14	-	-	-	sul2_2	tet(A)_3	-	0	0	0	2018	0-4
18-00PHL-SF11	A-5826	SRR27734437			R	S	R	S	aadA5	blaOXA-30_1	blaTEM-1_1	catA1	dfrA17	erm(B)_1	mph(A)_1	sul1_11	-	-	tet(B)_4	0	0	0	2018	20-59
18-00PHL-SF12	A-6154	SRR27734436		CANADA	R	R	R	S	aadA5	-	blaTEM-1_1	-	dfrA7	erm(B)_1	mph(A)_1	sul1_11	-	-	-	S83L:1545	D87N	S80I	2018	20-59
18-00PHL-SF13	A-7310	SRR27734435			R	R	R	S	-	-	blaTEM-1_1	-	dfrA7	erm(B)_1	mph(A)_1	sul1_11	-	-	-	S83L:1545	D87N	S80I	2018	20-59
18-00PHL-SF14	A-7505	SRR27734434			R	R	R	S	aadA5	-	blaTEM-1_1	-	dfrA7	erm(B)_1	mph(A)_1	sul1_11	-	-	-	S83L:1545	D87N	S80I	2018	>60
18-00PHL-SF15	A-7519	SRR27734433			S	R	S	S	aadA1-5	blaOXA-30_1	-	catA1	dfrA1_1	-	-	-	-	-	tet(B)_4	S83L:1545	D87N	S80I	2018	20-59
18-00PHL-SF16	A-7647	SRR27734432			R	R	R	S	aadA5	-	blaTEM-1_1	-	dfrA17	erm(B)_1	mph(A)_1	sul1_11	-	-	-	S83L:1545	D87N	S80I	2018	>60
18-00PHL-SF17	A-8140	SRR27734431	Travel - Intl	CUBA	S	R	S	S	aadA24	blaOXA-30_1	-	-	dfrA1_1	-	-	-	-	-	tet(B)_4	S83L:1545	D87N	S80I	2018	20-59
18-00PHL-SF18	A-8141	SRR27734430			R	R	S	S	aadA1-5	-	blaTEM-1_1	-	dfrA1_1	-	mph(A)_1	-	-	-	tet(B)_4	S83L:1545	D87N	S80I	2018	20-59
18-00PHL-SF19	A-8142	SRR27734429			S	R	S	S	aadA1-5	blaOXA-30_1	-	catA1	dfrA1_1	-	-	-	-	-	tet(B)_4	S83L:1545	D87N	S80I	2018	20-59
18-00PHL-SF20	A-8569	SRR27734428	#N/A	#N/A	R	R	R	S	aadA5	-	blaTEM-1_1	-	dfrA17	erm(B)_1	mph(A)_1	sul1_11	-	-	-	S83L:1545	D87N	S80I	2018	20-59
18-00PHL-SF21	A-9606FZ	SRR27734426	Travel - Intl	PAKISTAN	S	R	R	S	aadA1-5	blaOXA-30_1	-	catA1	dfrA1_1	-	-	-	sul2_9	-	tet(B)_4	S83L:1545	D87N	S80I	2018	>60	stxA
18-00PHL-SF22	A-9916	SRR27734425			S	R	S	S	aadA1-5	blaOXA-30_1	-	catA1	dfrA1_1	-	-	-	-	-	tet(B)_4	S83L:1545	D87N	S80I	2018	20-59
18-00PHL-SF23	B-00111	SRR27734424			R	S	R	S	aadA1-5	blaOXA-30_1	-	catA1	dfrA12	-	mph(A)_1	sul1_11	sul2_9	-	tet(B)_4	0	0	0	2018	20-59			mef gene
18-00PHL-SF24	B-00113	SRR27734423			R	R	R	S	aadA5	-	blaTEM-1_1	-	dfrA17	erm(B)_1	mph(A)_1	sul1_11	-	-	-	S83L:1545	D87N	S80I	2018	20-59
17-00PHL-SF01	SF100c	SRR27734422	#N/A	#N/A	R	S	S	S	aadA1-truncated	blaOXA-30_1	-	catA1	-	erm(B)_1	-	-	-	-	tet(B)_4	0	0	0	2017	20-59
17-00PHL-SF02	SF101	SRR27734421	Travel - Intl	UNITED KINGDOM	R	R	R	S	aadA1-5	blaOXA-30_1	-	catA1	dfrA12	-	mph(A)_1	sul1_11	-	tet(A)_4	tet(B)_4	S83L:1545	D87N	S80I	2017	20-59
18-00PHL-SF25	SF102	SRR27734420			R	R	R	S	aadA1-5	blaOXA-30_1	-	catA1	dfrA12	-	mph(A)_1	sul1_11	-	tet(A)_4	tet(B)_4	S83L:1545	D87N	0	2018	20-59
17-00PHL-SF03	SF108	SRR27734419			R	S	S	S	aadA1-truncated	blaOXA-30_1	-	catA1	-	erm(B)_1	-	-	-	-	tet(B)_4	0	0	0	2017	20-59
16-00PHL-SF01	SF109	SRR27734418			R	S	R	S	aadA5	blaOXA-30_1	blaTEM-1_1	catA1	dfrA17	erm(B)_1	mph(A)_1	sul1_11	-	-	tet(B)_4	0	0	0	2016	20-59
17-00PHL-SF04	SF110	SRR27734417			R	S	R	S	aadA5	-	-	-	dfrA7	-	mph(A)_1	sul1_11	-	-	-	0	0	0	2017	20-59
18-00PHL-SF26	SF111	SRR27734415			R	S	R	S	aadA1-3	blaOXA-30_1	blaTEM-1_1	catA1	dfrA17	erm(B)_1	mph(A)_1	sul1_11	-	-	tet(B)_4	0	0	0	2018	20-59
18-00PHL-SF27	SF112	SRR27734414	#N/A	#N/A	R	S	R	S	aadA1-truncated	blaOXA-30_1	blaTEM-1_1	catA1	dfrA17	erm(B)_1	mph(A)_1	sul1_11	-	-	tet(B)_4	0	0	0	2018	uknown
18-00PHL-SF28	SF113	SRR27734413			R	R	R	S	aadA5	-	blaTEM-1_1	-	dfrA7	erm(B)_1	mph(A)_1	sul1_11	-	-	-	S83L:1545	D87N	S80I	2018	20-59
18-00PHL-SF29	SF114	SRR27734412			R	S	S	S	aadA5	blaOXA-30_1	blaTEM-1_1	catA1	-	erm(B)_1	mph(A)_1	sul1_11	-	-	tet(B)_4	0	0	0	2018	20-59		V161G
18-00PHL-SF30	SF115	SRR27734411			R	S	S	S	aadA5	blaOXA-30_1	blaTEM-1_1	catA1	-	erm(B)_1	mph(A)_1	sul1_11	-	-	tet(B)_4	0	0	0	2018	20-59		V161G
17-00PHL-SF05	SF116	SRR27734410			R	S	S	S	aadA1-truncated	blaOXA-30_1	-	catA1	-	erm(B)_1	-	-	-	-	tet(B)_4	0	0	0	2017	20-59
16-00PHL-SF02	SF118	SRR27734409			R	S	R	S	aadA5	blaOXA-30_1	blaTEM-1_1	catA1	dfrA17	erm(B)_1	mph(A)_1	sul1_11	-	0	tet(B)_4	0	0	0	2016	20-59
17-00PHL-SF06	SF119	SRR27734408		CANADA	R	R	R	S	aadA5	-	blaTEM-1_1	-	dfrA7	erm(B)_1	mph(A)_1	sul1_11	-	0	-	S83L:1545	D87N	S80I	2017	20-59		V161G
17-00PHL-SF07	SF120	SRR27734407			R	S	R	S	aadA5	blaOXA-30_1	blaTEM-1_1	catA1	dfrA17	erm(B)_1	mph(A)_1	sul1_11	-	0	tet(B)_4	0	0	0	2017	20-59
18-00PHL-SF31	SF121	SRR27734406			R	R	R	S	aadA5	-	blaTEM-1_1	-	dfrA17	erm(B)_1	mph(A)_1	sul1_11	-	0	-	S83L:1545	D87N	S80I	2018	>60
18-00PHL-SF32	SF122	SRR27734404			R	R	R	S	aadA5	-	blaTEM-1_1	-	dfrA7	erm(B)_1	mph(A)_1	sul1_11	-	0	-	S83L:1545	D87N	S80I	2018	20-59		V161G
18-00PHL-SF33	SF123	SRR27734403			R	S	S	S	aadA5	blaOXA-30_1	blaTEM-1_1	catA1	-	erm(B)_1	mph(A)_1	sul1_11	-	0	tet(B)_4	0	0	0	2018	20-59
18-00PHL-SF34	SF124	SRR27734402			R	S	R	S	aadA5	blaOXA-30_1	blaTEM-1_1	catA1	dfrA17	erm(B)_1	mph(A)_1	sul1_11	-	0	tet(B)_4	0	0	0	2018	>60
18-00PHL-SF35	SF126	SRR27734401			R	R	R	S	aadA5	-	blaTEM-1_1	-	dfrA17	erm(B)_1	mph(A)_1	sul1_11	-	-	-	S83L:1545	D87N	S80I	2018	20-59
16-00PHL-SF03	SF127	SRR27734400	Travel - Intl	INDIA	R	R	S	S	aadA1-5	blaOXA-30_1	-	catA1	dfrA1_1	-	-	-	-	0	tet(B)_4	S83L:1545	D87N	S80I	2016	5-19
16-00PHL-SF04	SF128	SRR27734399			R	S	S	S	aadA1-3	blaOXA-30_1	-	catA1	-	erm(B)_1	-	-	-	-	tet(B)_4	0	0	0	2016	20-59
16-00PHL-SF05	SF129	SRR27734398	Travel - Intl	PAKISTAN	S	R	R	S	aadA1-5	blaOXA-30_1	-	catA1	dfrA1_1	-	-	-	sul2_2	0	tet(B)_4	S83L:1545	D87N	S80I	2016	20-59		V161G
17-00PHL-SF08	SF91c	SRR27734397			R	S	R	S	aadA5	blaOXA-30_1	blaTEM-1_1	catA1	dfrA17	erm(B)_1	mph(A)_1	-	-	-	tet(B)_4	0	0	0	2017	20-59
17-00PHL-SF09	SF94c	SRR27734396			R	S	R	S	aadA5	blaOXA-30_1	blaTEM-1_1	catA1	dfrA17	erm(B)_1	mph(A)_1	sul1_11	-	-	tet(B)_4	0	0	0	2017	20-59
18-00PHL-SF36	SF95c	SRR27734395			R	R	R	S	aadA1-5	blaOXA-30_1	-	catA1	dfrA12	-	mph(A)_1	sul1_11	-	tet(A)_4	tet(B)_4	S83L:1545	D87N	S80I	2018	20-59
16-00PHL-SF06	SF97c	SRR27734393	Travel - Intl	UNITED STATES	R	S	R	S	aadA5	blaOXA-30_1	blaTEM-1_1	catA1	dfrA17	erm(B)_1	mph(A)_1	sul1_11	sul2_9	-	tet(B)_4	0	0	0	2016	20-59
16-00PHL-SF07	SF98c	SRR27734392	Travel - Intl	DOMINICAN REPUBLIC	R	S	S	S	aadA5	blaOXA-30_1	blaTEM-1_1	catA1	dfrA17	erm(B)_1	mph(A)_1	sul1_11	-	-	tet(B)_4	0	0	0	2016	20-59
16-00PHL-SF08	SF99c	SRR27734391			R	S	R	S	aadA5	blaOXA-30_1	-	catA1	dfrA17	erm(B)_1	mph(A)_1	sul1_11	-	-	tet(B)_4	0	0	0	2016	20-59
16-00PHL-SF09	sflex071	SRR27734390			R	S	R	S	aadA5	blaOXA-30_1	blaTEM-1_1	catA1	dfrA17	erm(B)_1	mph(A)_1	sul1_11	-	-	tet(B)_4	0	0	0	2016	20-59
16-00PHL-SF10	sflex072	SRR27734389			R	S	R	S	aadA5	blaOXA-30_1	blaTEM-1_1	catA1	dfrA17	erm(B)_1	mph(A)_1	sul1_11	-	-	tet(B)_4	0	0	0	2016	20-59
16-00PHL-SF11	sflex073	SRR27734388			R	S	R	S	aadA5	blaOXA-30_1	blaTEM-1_1	catA1	dfrA17	erm(B)_1	mph(A)_1	sul1_11	-	-	tet(B)_4	0	0	0	2016	20-59
16-00PHL-SF12	sflex074	SRR27734387			R	S	R	S	aadA5	blaOXA-30_1	blaTEM-1_1	catA1	dfrA17	erm(B)_1	mph(A)_1	sul1_11	-	-	tet(B)_4	0	0	0	2016	20-59
16-00PHL-SF13	sflex075	SRR27734386			R	S	R	S	aadA1-5	blaOXA-30_1	-	catA1	dfrA12	-	mph(A)_1	sul1_11	sul2_2	-	tet(B)_4	0	0	0	2016	20-59
16-00PHL-SF14	sflex076	SRR27734385			R	S	R	S	aadA5	blaOXA-30_1	blaTEM-1_1	catA1	dfrA17	erm(B)_1	mph(A)_1	sul1_11	-	-	tet(B)_4	0	0	0	2016	20-59
16-00PHL-SF15	sflex077	SRR27734384	Travel - Intl	ITALY	R	S	R	S	aadA5	blaOXA-30_1	blaTEM-1_1	catA1	dfrA17	erm(B)_1	mph(A)_1	sul1_11	-	-	tet(B)_4	0	0	0	2016	5-19
16-00PHL-SF16	sflex078	SRR27734382			R	S	R	S	aadA5	blaOXA-30_1	blaTEM-1_1	catA1	dfrA17	erm(B)_1	mph(A)_1	sul1_11	-	-	tet(B)_4	0	0	0	2016	20-59
16-00PHL-SF17	sflex079	SRR27734381			R	S	R	S	aadA5	blaOXA-30_1	blaTEM-1_1	catA1	dfrA17	erm(B)_1	mph(A)_1	sul1_11	-	-	tet(B)_4	0	0	0	2016	20-59
16-00PHL-SF18	sflex080	SRR27734380			R	S	R	S	aadA5	blaOXA-30_1	blaTEM-1_1	catA1	dfrA17	erm(B)_1	mph(A)_1	sul1_11	-	-	tet(B)_4	0	0	0	2016	20-59
17-00PHL-SF10	sflex081	SRR27734379			R	S	R	S	aadA5	blaOXA-30_1	blaTEM-1_1	catA1	dfrA17	erm(B)_1	mph(A)_1	sul1_11	-	-	tet(B)_4	0	0	0	2017	20-59
17-00PHL-SF11	sflex082	SRR27734378			R	R	R	S	aadA5	-	blaTEM-1_1	-	dfrA17	erm(B)_1	mph(A)_1	sul1_11	-	-	-	S83L:1545	D87N	S80I	2017	20-59
17-00PHL-SF12	sflex083	SRR27734377			R	R	R	S	aadA5	-	blaTEM-1_1	-	dfrA17	erm(B)_1	mph(A)_1	sul1_11	-	-	-	S83L:1545	D87N	S80I	2017	20-59
17-00PHL-SF13	sflex084	SRR27734376			R	R	R	S	aadA5	-	blaTEM-1_1	-	dfrA7	erm(B)_1	mph(A)_1	sul1_11	-	-	-	S83L:1545	D87N	S80I	2017	>60
17-00PHL-SF14	sflex085	SRR27734375			R	S	R	S	aadA5	blaOXA-30_1	blaTEM-1_1	catA1	dfrA17	erm(B)_1	mph(A)_1	sul1_11	-	-	tet(B)_4	0	0	0	2017	20-59
17-00PHL-SF15	sflex086	SRR27734374	Travel - Intl	#N/A	R	IR	R	S	aadA5	-	blaTEM-1_1	-	dfrA7	-	mph(A)_1	sul1_11	-	-	-	0	D87G	0	2017	20-59
17-00PHL-SF16	sflex087	SRR27734373			R	S	R	S	aadA5	-	blaTEM-1_1	catA1	dfrA17	erm(B)_1	mph(A)_1	sul1_11	-	-	tet(B)_4	0	0	0	2017	20-59
17-00PHL-SF17	sflex088	SRR27734371			R	S	R	S	aadA5	blaOXA-30_1	blaTEM-1_1	catA1	dfrA17	erm(B)_1	mph(A)_1	sul1_11	-	-	tet(B)_4	0	0	0	2017	>60
17-00PHL-SF18	sflex089	SRR27734370			R	S	R	S	aadA5	blaOXA-30_1	blaTEM-1_1	catA1	dfrA17	-	mph(A)_1	sul1_11	-	-	tet(B)_4	0	0	0	2017	20-59
17-00PHL-SF19	sflex092	SRR27734369	Travel - Intl	NETHERLANDS	R	S	R	S	aadA5	blaOXA-30_1	blaTEM-1_1	catA1	dfrA17	erm(B)_1	mph(A)_1	sul1_11	-	-	tet(B)_4	0	0	0	2017	20-59
17-00PHL-SF20	sflex093	SRR27734368			R	S	R	S	aadA5	blaOXA-30_1	blaTEM-1_1	catA1	dfrA17	erm(B)_1	mph(A)_1	sul1_11	-	-	tet(B)_4	0	0	0	2017	>60
17-00PHL-SF21	Shig2	SRR27734367			R	S	R	S	aadA5	blaOXA-30_1	blaTEM-1_1	catA1	dfrA17	erm(B)_1	mph(A)_1	sul1_11	-	-	tet(B)_4	0	0	0	2017	20-59
17-00PHL-SF22	shig3	SRR27734366			R	S	S	S	aadA1-3	blaOXA-30_1	-	catA1	-	erm(B)_1	mph(A)_1	-	-	-	tet(B)_4	0	0	0	2017	20-59
17-00PHL-SF23	shig4	SRR27734365			R	S	R	S	aadA5	blaOXA-30_1	blaTEM-1_1	catA1	dfrA17	erm(B)_1	mph(A)_1	sul1_11	-	-	tet(B)_4	0	0	0	2017	20-59
17-00PHL-SF24	shig5	SRR27734364			R	S	R	S	aadA5	blaOXA-30_1	blaTEM-1_1	catA1	dfrA17	erm(B)_1	mph(A)_1	sul1_11	-	-	tet(B)_4	0	0	0	2017	20-59
17-00PHL-SF25	shig6	SRR27734363			R	R	R	S	aadA5	-	blaTEM-1_1	-	dfrA17	erm(B)_1	mph(A)_1	sul1_11	-	-	-	S83L:1545	D87N	S80I	2017	20-59
17-00PHL-SF26	SF90c				R	R	S	S	aadA1-3	blaOXA-30_1	-	catA1	-	erm(B)_1	-	-	-	-	tet(B)_4	0	0	0	2017	20-59
16-00PHL-SF19	NT		Travel - Intl	DOMINICAN REPUBLIC	S	S	S	S	NT	NT	NT	NT	NT	NT	NT	NT	NT	NT	NT	NT	NT	NT	2016	20-59	NT
16-00PHL-SF20	NT		Travel - Intl	PHILIPPINES	S	S	R	S	NT	NT	NT	NT	NT	NT	NT	NT	NT	NT	NT	NT	NT	NT	2016	0-4	NT
16-00PHL-SF21	NT				S	S	R	S	NT	NT	NT	NT	NT	NT	NT	NT	NT	NT	NT	NT	NT	NT	2016	0-4	NT
16-00PHL-SF22	NT				S	S	R	S	NT	NT	NT	NT	NT	NT	NT	NT	NT	NT	NT	NT	NT	NT	2016	0-4	NT
16-00PHL-SF23	NT				S	S	R	S	NT	NT	NT	NT	NT	NT	NT	NT	NT	NT	NT	NT	NT	NT	2016	20-59	NT
16-00PHL-SF24	NT		Travel - Intl	DOMINICAN REPUBLIC	S	S	S	S	NT	NT	NT	NT	NT	NT	NT	NT	NT	NT	NT	NT	NT	NT	2016	20-59	NT
16-00PHL-SF25	NT		Travel - Intl	PHILIPPINES	S	S	R	S	NT	NT	NT	NT	NT	NT	NT	NT	NT	NT	NT	NT	NT	NT	2016	20-59	NT
16-00PHL-SF26	NT		Travel - Intl	INDIA	S	R	R	S	NT	NT	NT	NT	NT	NT	NT	NT	NT	NT	NT	NT	NT	NT	2016	>60	NT
16-00PHL-SF27	NT				S	R	R	S	NT	NT	NT	NT	NT	NT	NT	NT	NT	NT	NT	NT	NT	NT	2016	>60	NT
16-00PHL-SF28	NT				S	R	R	S	NT	NT	NT	NT	NT	NT	NT	NT	NT	NT	NT	NT	NT	NT	2016	20-59	NT
16-00PHL-SF29	NT				S	R	R	S	NT	NT	NT	NT	NT	NT	NT	NT	NT	NT	NT	NT	NT	NT	2016	5-19	NT
16-00PHL-SF30	NT				S	R	R	S	NT	NT	NT	NT	NT	NT	NT	NT	NT	NT	NT	NT	NT	NT	2016	5-19	NT
16-00PHL-SF31	NT				S	R	R	S	NT	NT	NT	NT	NT	NT	NT	NT	NT	NT	NT	NT	NT	NT	2016	20-59	NT
16-00PHL-SF32	NT		Travel - Intl	PAKISTAN	S	IR	S	S	NT	NT	NT	NT	NT	NT	NT	NT	NT	NT	NT	NT	NT	NT	2016	5-19	NT
16-00PHL-SF33	NT		Travel - Intl	MEXICO	S	S	R	S	NT	NT	NT	NT	NT	NT	NT	NT	NT	NT	NT	NT	NT	NT	2016	20-59	NT
16-00PHL-SF34	NT		Travel - Intl	INDIA	S	R	R	R	NT	NT	NT	NT	NT	NT	NT	NT	NT	NT	NT	NT	NT	NT	2016	>60	NT
16-00PHL-SF35	NT		Travel - Intl	MEXICO	S	S	S	S	NT	NT	NT	NT	NT	NT	NT	NT	NT	NT	NT	NT	NT	NT	2016	20-59	NT
16-00PHL-SF36	NT				S	R	R	S	NT	NT	NT	NT	NT	NT	NT	NT	NT	NT	NT	NT	NT	NT	2016	5-19	NT
16-00PHL-SF37	NT				S	R	S	S	NT	NT	NT	NT	NT	NT	NT	NT	NT	NT	NT	NT	NT	NT	2016	0-4	NT
16-00PHL-SF38	NT				S	IR	R	S	NT	NT	NT	NT	NT	NT	NT	NT	NT	NT	NT	NT	NT	NT	2016	5-19	NT
16-00PHL-SF39	NT		Travel - Intl	CHINA	S	S	S	S	NT	NT	NT	NT	NT	NT	NT	NT	NT	NT	NT	NT	NT	NT	2016	20-59	NT
16-00PHL-SF40	NT				S	R	R	S	NT	NT	NT	NT	NT	NT	NT	NT	NT	NT	NT	NT	NT	NT	2016	0-4	NT
16-00PHL-SF41	NT		Travel - Intl	PANAMA	S	S	R	S	NT	NT	NT	NT	NT	NT	NT	NT	NT	NT	NT	NT	NT	NT	2016	20-59	NT
16-00PHL-SF42	NT				S	R	R	R	NT	NT	NT	NT	NT	NT	NT	NT	NT	NT	NT	NT	NT	NT	2016	20-59	NT
16-00PHL-SF43	NT				S	S	R	S	NT	NT	NT	NT	NT	NT	NT	NT	NT	NT	NT	NT	NT	NT	2016	20-59	NT
16-00PHL-SF44	NT				S	S	R	S	NT	NT	NT	NT	NT	NT	NT	NT	NT	NT	NT	NT	NT	NT	2016	20-59	NT
17-00PHL-SF27	NT		Travel - Intl	MEXICO	S	R	R	S	NT	NT	NT	NT	NT	NT	NT	NT	NT	NT	NT	NT	NT	NT	2017	20-59	NT
17-00PHL-SF28	NT				S	R	R	S	NT	NT	NT	NT	NT	NT	NT	NT	NT	NT	NT	NT	NT	NT	2017	20-59	NT
17-00PHL-SF29	NT				S	R	S	S	NT	NT	NT	NT	NT	NT	NT	NT	NT	NT	NT	NT	NT	NT	2017	20-59	NT
17-00PHL-SF30	NT				S	R	S	S	NT	NT	NT	NT	NT	NT	NT	NT	NT	NT	NT	NT	NT	NT	2017	20-59	NT
17-00PHL-SF31	NT				S	S	R	S	NT	NT	NT	NT	NT	NT	NT	NT	NT	NT	NT	NT	NT	NT	2017	20-59	NT
17-00PHL-SF32	NT		Travel - Intl	INDIA	S	R	S	S	NT	NT	NT	NT	NT	NT	NT	NT	NT	NT	NT	NT	NT	NT	2017	>60	NT
17-00PHL-SF33	NT				S	R	S	S	NT	NT	NT	NT	NT	NT	NT	NT	NT	NT	NT	NT	NT	NT	2017	5-19	NT
17-00PHL-SF34	NT		Travel - Intl	ARGENTINA	S	R	S	S	NT	NT	NT	NT	NT	NT	NT	NT	NT	NT	NT	NT	NT	NT	2017	20-59	NT
17-00PHL-SF35	NT		Travel - Intl	INDIA	S	R	S	S	NT	NT	NT	NT	NT	NT	NT	NT	NT	NT	NT	NT	NT	NT	2017	20-59	NT
17-00PHL-SF36	NT				S	R	R	S	NT	NT	NT	NT	NT	NT	NT	NT	NT	NT	NT	NT	NT	NT	2017	20-59	NT
17-00PHL-SF37	NT		Travel - Intl	INDIA	S	R	R	S	NT	NT	NT	NT	NT	NT	NT	NT	NT	NT	NT	NT	NT	NT	2017	>60	NT
17-00PHL-SF38	NT		Travel - Intl	MEXICO	S	R	R	S	NT	NT	NT	NT	NT	NT	NT	NT	NT	NT	NT	NT	NT	NT	2017	20-59	NT
17-00PHL-SF39	NT		Travel - Intl	MEXICO	S	S	R	S	NT	NT	NT	NT	NT	NT	NT	NT	NT	NT	NT	NT	NT	NT	2017	20-59	NT
17-00PHL-SF40	NT				S	R	S	S	NT	NT	NT	NT	NT	NT	NT	NT	NT	NT	NT	NT	NT	NT	2017	>60	NT
17-00PHL-SF41	NT				S	R	S	S	NT	NT	NT	NT	NT	NT	NT	NT	NT	NT	NT	NT	NT	NT	2017	20-59	NT
17-00PHL-SF42	NT		Travel - Intl	INDIA	S	R	S	S	NT	NT	NT	NT	NT	NT	NT	NT	NT	NT	NT	NT	NT	NT	2017	20-59	NT
17-00PHL-SF43	NT				S	S	R	S	NT	NT	NT	NT	NT	NT	NT	NT	NT	NT	NT	NT	NT	NT	2017	>60	NT
17-00PHL-SF44	NT				S	S	S	S	NT	NT	NT	NT	NT	NT	NT	NT	NT	NT	NT	NT	NT	NT	2017	20-59	NT
17-00PHL-SF45	NT				S	R	S	S	NT	NT	NT	NT	NT	NT	NT	NT	NT	NT	NT	NT	NT	NT	2017	20-59	NT
17-00PHL-SF46	NT				S	R	S	S	NT	NT	NT	NT	NT	NT	NT	NT	NT	NT	NT	NT	NT	NT	2017	20-59	NT
17-00PHL-SF47	NT				S	S	R	S	NT	NT	NT	NT	NT	NT	NT	NT	NT	NT	NT	NT	NT	NT	2017	20-59	NT
17-00PHL-SF48	NT		Travel - Intl	MEXICO	S	R	S	S	NT	NT	NT	NT	NT	NT	NT	NT	NT	NT	NT	NT	NT	NT	2017	20-59	NT
17-00PHL-SF49	NT		Travel - Intl	PHILIPPINES	S	S	S	S	NT	NT	NT	NT	NT	NT	NT	NT	NT	NT	NT	NT	NT	NT	2017	>60	NT
17-00PHL-SF50	NT				S	R	S	S	NT	NT	NT	NT	NT	NT	NT	NT	NT	NT	NT	NT	NT	NT	2017	20-59	NT
17-00PHL-SF51	NT				S	R	S	S	NT	NT	NT	NT	NT	NT	NT	NT	NT	NT	NT	NT	NT	NT	2017	20-59	NT
17-00PHL-SF52	NT				S	R	S	S	NT	NT	NT	NT	NT	NT	NT	NT	NT	NT	NT	NT	NT	NT	2017	20-59	NT
17-00PHL-SF53	NT				S	R	S	S	NT	NT	NT	NT	NT	NT	NT	NT	NT	NT	NT	NT	NT	NT	2017	20-59	NT
18-00PHL-SF37	NT		Travel - Intl	PAKISTAN	S	R	S	S	NT	NT	NT	NT	NT	NT	NT	NT	NT	NT	NT	NT	NT	NT	2018	20-59	NT
18-00PHL-SF38	NT				S	R	R	S	NT	NT	NT	NT	NT	NT	NT	NT	NT	NT	NT	NT	NT	NT	2018	20-59	NT
18-00PHL-SF39	NT		Travel - Intl	MEXICO	S	R	S	S	NT	NT	NT	NT	NT	NT	NT	NT	NT	NT	NT	NT	NT	NT	2018	20-59	NT
18-00PHL-SF40	NT		Travel - Intl	MEXICO	S	R	S	S	NT	NT	NT	NT	NT	NT	NT	NT	NT	NT	NT	NT	NT	NT	2018	20-59	NT
18-00PHL-SF41	NT				S	IR	R	R	NT	NT	NT	NT	NT	NT	NT	NT	NT	NT	NT	NT	NT	NT	2018	20-59	NT
18-00PHL-SF42	NT		Travel - Intl	INDIA	S	R	S	S	NT	NT	NT	NT	NT	NT	NT	NT	NT	NT	NT	NT	NT	NT	2018	5-19	NT
18-00PHL-SF43	NT				S	R	R	S	NT	NT	NT	NT	NT	NT	NT	NT	NT	NT	NT	NT	NT	NT	2018	20-59	NT
18-00PHL-SF44	NT				S	IR	S	R	NT	NT	NT	NT	NT	NT	NT	NT	NT	NT	NT	NT	NT	NT	2018	20-59	NT
18-00PHL-SF45	NT				S	R	R	S	NT	NT	NT	NT	NT	NT	NT	NT	NT	NT	NT	NT	NT	NT	2018	20-59	NT
18-00PHL-SF46	NT				S	R	S	S	NT	NT	NT	NT	NT	NT	NT	NT	NT	NT	NT	NT	NT	NT	2018	20-59	NT
16-00PHL-SF47	NT				S	R	R	S	NT	NT	NT	NT	NT	NT	NT	NT	NT	NT	NT	NT	NT	NT	2016	20-59	NT
16-00PHL-SF48	NT				S	R	R	S	NT	NT	NT	NT	NT	NT	NT	NT	NT	NT	NT	NT	NT	NT	2016	0-4	NT
16-00PHL-SF49	NT				NT	S	R	S	NT	NT	NT	NT	NT	NT	NT	NT	NT	NT	NT	NT	NT	NT	2016	20-59	NT
18-00PHL-SF47	NT		Travel - Intl	INDIA	S	R	S	S	NT	NT	NT	NT	NT	NT	NT	NT	NT	NT	NT	NT	NT	NT	2018	20-59	NT
18-00PHL-SF48	NT				S	S	S	S	NT	NT	NT	NT	NT	NT	NT	NT	NT	NT	NT	NT	NT	NT	2018	20-59	NT
18-00PHL-SF49	NT				R	R	R	S	NT	NT	NT	NT	NT	NT	NT	NT	NT	NT	NT	NT	NT	NT	2018	20-59	NT
16-00PHL-SF50	NT				R	S	R	S	NT	NT	NT	NT	NT	NT	NT	NT	NT	NT	NT	NT	NT	NT	2017	20-59	NT
16-00PHL-SF51	NT		Travel - Intl	INDIA	S	R	S	S	NT	NT	NT	NT	NT	NT	NT	NT	NT	NT	NT	NT	NT	NT	2016	0-4	NT									NT	NT	NT	NT	NT
18-00PHL-SF50	NT				R	S	R	S	NT	NT	NT	NT	NT	NT	NT	NT	NT	NT	NT	NT	NT	NT	2018	20-59	NT
NT- Not tested
#N/A - Travel information is unknown
-	gene absent
0	mutation absent for gyrA and/or parC at the position
R-resistant, S- susceptible, IR- intermediate resistant
AZM	azithromycin
CIP	ciprofloxacin
SXT	trimethoprim-sulfamethoxazole
CRO	ceftriaxone
